# Supplementary material for: Developing Time Management Competencies for First-Year College Students Through Experiential Learning: Design-Based Research
Source: Behav Sci (Basel). 2025 Dec 22;16(1):27. doi: 10.3390/bs16010027 (PMC12837181; doi:10.3390/bs16010027)
Supplement: Supplementary file 1 [file behavsci-16-00027-s001.zip]

Archive with 1 entries (1 files):
- behavsci-3946287-supplementary.pdf
